# Supplementary material for: ﻿Three new species of dragon pseudoscorpions (Pseudoscorpiones, Pseudotyrannochthoniidae) from China
Source: Zookeys. 2024 Jun 4;1204:135–54. doi: 10.3897/zookeys.1204.111842 (PMC11167277; doi:10.3897/zookeys.1204.111842)
Supplement: XML Treatment for Allochthonius [file zookeys.1204.111842-treatment1.xml]

<!DOCTYPE tp:taxon-treatment
  PUBLIC "-//TaxonX//DTD Taxonomic Treatment Publishing DTD v0 20100105//EN" "tax-treatment-NSO.dtd">
<tp:taxon-treatment xmlns:tp="http://www.plazi.org/taxpub"><tp:treatment-meta><kwd-group><label>Taxon classification</label><kwd>
              <named-content content-type="kingdom">Animalia</named-content>
            </kwd><kwd>
              <named-content content-type="order">Pseudoscorpiones</named-content>
            </kwd><kwd>
              <named-content content-type="family">Pseudotyrannochthoniidae</named-content>
            </kwd></kwd-group><mixed-citation publication-type="journal"><person-group><name><surname>Hou</surname><given-names>Yanmeng</given-names></name><name><surname>Zhang</surname><given-names>Feng</given-names></name></person-group><article-title>﻿Three new species of dragon pseudoscorpions (<tp:taxon-name><tp:taxon-name-part taxon-name-part-type="order">Pseudoscorpiones</tp:taxon-name-part></tp:taxon-name>, <tp:taxon-name><tp:taxon-name-part taxon-name-part-type="family">Pseudotyrannochthoniidae</tp:taxon-name-part></tp:taxon-name>) from China</article-title><source>Zookeys</source><day>04</day><month>06</month><year>2024</year><volume>1204</volume><fpage>135</fpage><lpage>154</lpage><pub-id pub-id-type="doi">10.3897/zookeys.1204.111842</pub-id></mixed-citation></tp:treatment-meta><tp:nomenclature><label>﻿Genus</label><tp:taxon-name>
            <object-id xmlns:xlink="http://www.w3.org/1999/xlink" content-type="arpha" xlink:type="simple">64EFF0D8-7DF0-505D-942B-DFA415E21766</object-id>
            <tp:taxon-name-part taxon-name-part-type="genus" reg="Allochthonius">Allochthonius</tp:taxon-name-part>
          </tp:taxon-name><tp:taxon-authority>Chamberlin, 1929</tp:taxon-authority></tp:nomenclature><tp:treatment-sec sec-type="type species" id="SECID0E3AAE"><title>Type species.</title><p><italic><tp:taxon-name><tp:taxon-name-part taxon-name-part-type="genus" reg="Chthonius">Chthonius</tp:taxon-name-part><tp:taxon-name-part taxon-name-part-type="species" reg="opticus">opticus</tp:taxon-name-part></tp:taxon-name></italic> Ellingsen, 1907, by original designation.</p></tp:treatment-sec></tp:taxon-treatment>
