# Supplementary material for: ﻿Three new species of dragon pseudoscorpions (Pseudoscorpiones, Pseudotyrannochthoniidae) from China
Source: Zookeys. 2024 Jun 4;1204:135–54. doi: 10.3897/zookeys.1204.111842 (PMC11167277; doi:10.3897/zookeys.1204.111842)
Supplement: XML Treatment for Allochthonius hispidus [file zookeys.1204.111842-treatment2.xml]

<!DOCTYPE tp:taxon-treatment
  PUBLIC "-//TaxonX//DTD Taxonomic Treatment Publishing DTD v0 20100105//EN" "tax-treatment-NSO.dtd">
<tp:taxon-treatment xmlns:tp="http://www.plazi.org/taxpub"><tp:treatment-meta><kwd-group><label>Taxon classification</label><kwd>
              <named-content content-type="kingdom">Animalia</named-content>
            </kwd><kwd>
              <named-content content-type="order">Pseudoscorpiones</named-content>
            </kwd><kwd>
              <named-content content-type="family">Pseudotyrannochthoniidae</named-content>
            </kwd></kwd-group><mixed-citation publication-type="journal"><person-group><name><surname>Hou</surname><given-names>Yanmeng</given-names></name><name><surname>Zhang</surname><given-names>Feng</given-names></name></person-group><article-title>﻿Three new species of dragon pseudoscorpions (<tp:taxon-name><tp:taxon-name-part taxon-name-part-type="order">Pseudoscorpiones</tp:taxon-name-part></tp:taxon-name>, <tp:taxon-name><tp:taxon-name-part taxon-name-part-type="family">Pseudotyrannochthoniidae</tp:taxon-name-part></tp:taxon-name>) from China</article-title><source>Zookeys</source><day>04</day><month>06</month><year>2024</year><volume>1204</volume><fpage>135</fpage><lpage>154</lpage><pub-id pub-id-type="doi">10.3897/zookeys.1204.111842</pub-id></mixed-citation></tp:treatment-meta><tp:nomenclature><label>﻿</label><tp:taxon-name>
            <object-id xmlns:xlink="http://www.w3.org/1999/xlink" content-type="arpha" xlink:type="simple">23FA9053-9576-5394-B446-3D02571EC43F</object-id>
            <tp:taxon-name-part taxon-name-part-type="genus" reg="Allochthonius">Allochthonius</tp:taxon-name-part>
            <tp:taxon-name-part taxon-name-part-type="species" reg="hispidus">hispidus</tp:taxon-name-part>
            <object-id xmlns:xlink="http://www.w3.org/1999/xlink" content-type="zoobank" xlink:type="simple">https://zoobank.org/FB289038-20FB-46BD-8B36-07A04E1BF95B</object-id>
          </tp:taxon-name><tp:taxon-status xmlns:xlink="http://www.w3.org/1999/xlink" xlink:type="simple">sp. nov.</tp:taxon-status><xref ref-type="fig" rid="F1">Figs 1</xref><xref ref-type="fig" rid="F2">, 2</xref><xref ref-type="fig" rid="F3">, 3</xref><xref ref-type="fig" rid="F4">, 4</xref></tp:nomenclature><tp:treatment-sec sec-type="Chinese name" id="SECID0EGDAE"><title>Chinese name.</title><p>多毛异伪蝎.</p></tp:treatment-sec><tp:treatment-sec sec-type="type material" id="SECID0ELDAE"><title>Type materials.</title><p><bold><italic>Holotype</italic></bold>: China • ♂; Chongqing Municipality, Wushan County, Dangyang Town, Wushanya; <named-content xmlns:xlink="http://www.w3.org/1999/xlink" content-type="dwc:verbatimCoordinates" xlink:type="simple"><named-content content-type="geo-json" specific-use="{&#34;type&#34;:&#34;Point&#34;,&#34;coordinates&#34;:[109.986200,31.472600]}" id="NCID0EZDAE" xlink:type="simple">31°28.356′N, 109°59.172′E</named-content></named-content>; 1740 m a.s.l.; 02 Oct. 2021; Luyu Wang leg. (Fig. <xref ref-type="fig" rid="F1">1</xref>); Ps.-<abbrev xmlns:xlink="http://www.w3.org/1999/xlink" xlink:title="Museum of Hebei University" id="ABBRID0ECEAE" xlink:type="simple">MHBU</abbrev>-CQWLP-21-02-01. <bold><italic>Paratypes</italic></bold>: • 2♂1♀; same data as for holotype; Ps.-<abbrev xmlns:xlink="http://www.w3.org/1999/xlink" xlink:title="Museum of Hebei University" id="ABBRID0EJEAE" xlink:type="simple">MHBU</abbrev>-CQWLP-21-02-02–04 • 2♂1♀; Wushan County, Dangyang Town, Qizhi Mountain; <named-content xmlns:xlink="http://www.w3.org/1999/xlink" content-type="dwc:verbatimCoordinates" xlink:type="simple"><named-content content-type="geo-json" specific-use="{&#34;type&#34;:&#34;Point&#34;,&#34;coordinates&#34;:[109.978600,31.468483]}" id="NCID0EQEAE" xlink:type="simple">31°28.109′N, 109°58.716′E</named-content></named-content>; 1475 m a.s.l.; same collector and collection date as for holotype; Ps.-<abbrev xmlns:xlink="http://www.w3.org/1999/xlink" xlink:title="Museum of Hebei University" id="ABBRID0EVEAE" xlink:type="simple">MHBU</abbrev>-CQWLP-21-03-01–03 • 1♂1♀; Wushan County, Dangyang Town, Congping Mountain; <named-content xmlns:xlink="http://www.w3.org/1999/xlink" content-type="dwc:verbatimCoordinates" xlink:type="simple"><named-content content-type="geo-json" specific-use="{&#34;type&#34;:&#34;Point&#34;,&#34;coordinates&#34;:[110.041117,31.396433]}" id="NCID0E3EAE" xlink:type="simple">31°23.786′N, 110°2.467′E</named-content></named-content>; 2150 m a.s.l.; 03 Oct. 2021; same collector as for holotype; Ps.-<abbrev xmlns:xlink="http://www.w3.org/1999/xlink" xlink:title="Museum of Hebei University" id="ABBRID0EBFAE" xlink:type="simple">MHBU</abbrev>-CQWLP-21-07-01 &amp; 02• 1♀; Wushan County, Dangyang Town, Congping Management Station; <named-content xmlns:xlink="http://www.w3.org/1999/xlink" content-type="dwc:verbatimCoordinates" xlink:type="simple"><named-content content-type="geo-json" specific-use="{&#34;type&#34;:&#34;Point&#34;,&#34;coordinates&#34;:[110.034250,31.396433]}" id="NCID0EIFAE" xlink:type="simple">31°23.786′N, 110°2.055′E</named-content></named-content>; 1970 m a.s.l.; 03 Oct. 2021; same collector as for holotype; Ps.-<abbrev xmlns:xlink="http://www.w3.org/1999/xlink" xlink:title="Museum of Hebei University" id="ABBRID0ENFAE" xlink:type="simple">MHBU</abbrev>-CQWLP-21-08-01• 1♂1♀; Wushan County, Guanyang Town, Pingqian Management Station; <named-content xmlns:xlink="http://www.w3.org/1999/xlink" content-type="dwc:verbatimCoordinates" xlink:type="simple"><named-content content-type="geo-json" specific-use="{&#34;type&#34;:&#34;Point&#34;,&#34;coordinates&#34;:[109.938117,31.372983]}" id="NCID0EUFAE" xlink:type="simple">31°22.379′N, 109°56.287′E</named-content></named-content>; 1832 m a.s.l.; 04 Oct. 2021; same collector as for holotype; Ps.-<abbrev xmlns:xlink="http://www.w3.org/1999/xlink" xlink:title="Museum of Southwest University" id="ABBRID0EZFAE" xlink:type="simple">MSWU</abbrev>-CQWLP-21-10-01 &amp; 02.</p></tp:treatment-sec><tp:treatment-sec sec-type="diagnosis" id="SECID0E4FAE"><title>Diagnosis</title><p><bold>(♂♀).</bold><italic><tp:taxon-name><tp:taxon-name-part taxon-name-part-type="genus" reg="Allochthonius">Allochthonius</tp:taxon-name-part><tp:taxon-name-part taxon-name-part-type="species" reg="hispidus">hispidus</tp:taxon-name-part></tp:taxon-name></italic> sp. nov. is most similar to another epigean blind species from China, <italic><tp:taxon-name><tp:taxon-name-part taxon-name-part-type="genus" reg="Allochthonius">A.</tp:taxon-name-part><tp:taxon-name-part taxon-name-part-type="species" reg="brevitus">brevitus</tp:taxon-name-part></tp:taxon-name></italic>, but differs from this species in having more carapaceal setae (22–24 (♂), 21 or 22 (♀) for <italic><tp:taxon-name><tp:taxon-name-part taxon-name-part-type="genus" reg="Allochthonius">A.</tp:taxon-name-part><tp:taxon-name-part taxon-name-part-type="species" reg="hispidus">hispidus</tp:taxon-name-part></tp:taxon-name></italic> vs 16 (♂♀) for <italic><tp:taxon-name><tp:taxon-name-part taxon-name-part-type="genus" reg="Allochthonius">A.</tp:taxon-name-part><tp:taxon-name-part taxon-name-part-type="species" reg="brevitus">brevitus</tp:taxon-name-part></tp:taxon-name></italic>), more cheliceral setae (♂) (10 or 11 vs seven), more numerous chelal fingers teeth (♂) (fixed finger with 26–29 vs 18–20 teeth, movable finger with 22 or 23 vs 17 or 18 teeth), and longer pedipalps (e.g. palpal femur 5.19 (♂), 5.13–5.61 (♀) × vs 4.33–4.73 (♂), 4.79–4.92 (♀) × longer than broad, length 1.09 (♂), 1.18–1.29 (♀) mm vs 0.52–0.57 (♂), 0.64–0.67 (♀) mm; chela length 1.59–1.60 (♂), 1.76–1.84 (♀) mm vs 0.80–0.84 (♂), 0.98–1.01 (♀) mm). It differs from the other blind species in China (<italic><tp:taxon-name><tp:taxon-name-part taxon-name-part-type="genus" reg="Allochthonius">A.</tp:taxon-name-part><tp:taxon-name-part taxon-name-part-type="species" reg="bainiensis">bainiensis</tp:taxon-name-part></tp:taxon-name></italic> Gao, Hou &amp; Zhang, 2023, <italic><tp:taxon-name><tp:taxon-name-part taxon-name-part-type="genus" reg="Allochthonius">A.</tp:taxon-name-part><tp:taxon-name-part taxon-name-part-type="species" reg="pandus">pandus</tp:taxon-name-part></tp:taxon-name></italic> Gao, Hou &amp; Zhang, 2023, and <italic><tp:taxon-name><tp:taxon-name-part taxon-name-part-type="genus" reg="Allochthonius">A.</tp:taxon-name-part><tp:taxon-name-part taxon-name-part-type="species" reg="xinqiaoensis">xinqiaoensis</tp:taxon-name-part></tp:taxon-name></italic> Gao, Hou &amp; Zhang, 2023) in having more numerous carapaceal setae (♀) (the latter three with only 14 setae) and the presence of a pair of hirsute pedipalps. It also differs from all blind congeners from Japan (<italic><tp:taxon-name><tp:taxon-name-part taxon-name-part-type="genus" reg="Allochthonius">A.</tp:taxon-name-part><tp:taxon-name-part taxon-name-part-type="species" reg="yoshizawai">yoshizawai</tp:taxon-name-part></tp:taxon-name></italic> Viana &amp; Ferreira, 2021, <italic><tp:taxon-name><tp:taxon-name-part taxon-name-part-type="genus" reg="Allochthonius">A.</tp:taxon-name-part><tp:taxon-name-part taxon-name-part-type="species" reg="ishikawai">ishikawai</tp:taxon-name-part></tp:taxon-name></italic> Morikawa, 1954, and its subspecies) in having more cheliceral setae (♂) (10 or 11 vs at most seven) and more numerous fixed chelal finger teeth (♂) (26–29 vs at most 17).</p></tp:treatment-sec><tp:treatment-sec sec-type="etymology" id="SECID0EIJAE"><title>Etymology.</title><p>The specific name is derived from the Latin word <italic>hispidus</italic> (hirsute, hairy), which refers to the presence of abundant setae on the chela, palpal femur, and patella.</p></tp:treatment-sec><tp:treatment-sec sec-type="description" id="SECID0EQJAE"><title>Description.</title><p><bold>Adult males</bold> (Figs <xref ref-type="fig" rid="F1">1</xref>, <xref ref-type="fig" rid="F2">2A</xref>, <xref ref-type="fig" rid="F3">3A–G</xref>, <xref ref-type="fig" rid="F4">4</xref>). <bold><italic>Colour</italic></bold>: generally pale yellow; chelicerae, pedipalps and tergites slightly darker; soft parts pale. <bold><italic>Cephalothorax</italic></bold> (Figs <xref ref-type="fig" rid="F3">3A, C</xref>, <xref ref-type="fig" rid="F4">4A, C</xref>): carapace subquadrate, 0.87–0.88× longer than broad, gently narrowed posteriorly; surface smooth but the posterior lateral parts with squamous sculpturing; without furrows but with five anterior lyrifissures and two posterior lyrifissures; no traces of eyes; epistome absent, space between median setae slightly recurved; with 22–24 setae arranged 12–14: 4: 2: 2: 2, most setae heavy, long and gently curved. Chaetotaxy of coxae: P 3, I 3–4, II 5–6, III 4–5, IV 5; manducatory process with two acuminate distal setae, anterior seta more than 1/2 length of medial seta; coxal spines present on coxa I only, consisting of a tubercle expanded terminally into a characteristic spray- or fan-shaped of five elevate processes which extend apically, subequal in length (Figs <xref ref-type="fig" rid="F3">3C</xref>, <xref ref-type="fig" rid="F4">4C</xref>); a larger bisetose intercoxal tubercle present between coxae III and IV (Fig. <xref ref-type="fig" rid="F3">3C</xref>). <bold><italic>Chelicera</italic></bold> (Figs <xref ref-type="fig" rid="F3">3B</xref>, <xref ref-type="fig" rid="F4">4B, D</xref>): large, approximately as long as carapace, 2.52× longer than broad; nine or 10 setae and two lyrifissures (exterior condylar lyrifissure and exterior lyrifissure) present on hand, all setae acuminate, ventrobasal seta shorter than others; movable finger with one medial seta. Cheliceral palm with moderate hispid granulation on both ventral and dorsal sides. Both fingers with well-developed teeth, fixed finger with eight or nine acute teeth, distal one largest, plus five or six small basal teeth, 13–15 in total; movable finger with 15 or 16 retrorse contiguous teeth of equal length; galea absent. Serrula exterior with 20 or 21 blades and serrula interior with 12–14 blades. Rallum in two rows and composed of 11 finely pinnate blades (Fig. <xref ref-type="fig" rid="F4">4D</xref>). <bold><italic>Pedipalp</italic></bold> (Figs <xref ref-type="fig" rid="F3">3D–F</xref>, <xref ref-type="fig" rid="F4">4E–G</xref>): long and slender, trochanter 1.38–1.48, femur 5.19, patella 2.62–2.89, chela 4.82–5.16, hand 1.79–1.90× longer than broad; femur 1.98× longer than patella; movable chelal finger 1.73–1.76× longer than hand and 0.64–0.65× longer than chela. Setae generally long and acuminate; one distal lyrifissure present on patella (Figs <xref ref-type="fig" rid="F3">3E</xref>, <xref ref-type="fig" rid="F4">4F</xref>). Chelal palm robust and slightly constricted towards fingers. Fixed chelal finger and hand with eight trichobothria plus duplex trichobothrium (<italic>dt</italic>), movable chelal finger with four trichobothria, <italic>ib</italic>, <italic>isb</italic>, <italic>eb</italic>, <italic>esb</italic>, and <italic>ist</italic> clustered at the base of fixed finger, <italic>ist</italic> slightly distal to <italic>esb</italic>; <italic>it</italic> slightly distal to <italic>est</italic>, situated subdistally; <italic>et</italic> situated subdistally, very close to chelal teeth; <italic>dt</italic> situated distal to <italic>et</italic>, near the tip of fixed finger; <italic>sb</italic> situated closer to <italic>b</italic> than to <italic>st</italic> (Fig. <xref ref-type="fig" rid="F4">4E</xref>). Abundant setae present on palpal femur, patella, and chela. Sensilla absent. Both chelal fingers with a row of teeth, homodentate, spaced regularly along the margin, larger and well-spaced teeth present in the middle of the row, becoming smaller and closer distally and proximally: fixed chelal finger with 26–29 teeth, slightly retrorse and pointed; movable chelal finger with 22 or 23 teeth (slightly smaller than teeth on fixed chelal finger) and a tubercle between the seventh and eighth teeth (Figs <xref ref-type="fig" rid="F3">3D</xref>, <xref ref-type="fig" rid="F4">4E</xref>). Chelal fingers slightly curved in dorsal view (Figs <xref ref-type="fig" rid="F3">3F</xref>, <xref ref-type="fig" rid="F4">4G</xref>). <bold><italic>Opisthosoma</italic></bold>: generally typical, pleural membrane finely granulated. Tergites and sternites undivided; setae uniseriate and acuminate. Tergal chaetotaxy I–XII: 2: 6–8: 8–10: 10–11: 10–11: 11–12: 10–13: 13–14: 8: 6: TT: 0. Sternal chaetotaxy III–XII: 12–14: 15–17: 14–15: 12–15: 12–14: 13–14: 12: 8–9: 0: 2. Anterior genital operculum with eight or nine setae, genital opening pit-like, with seven or 10 marginal setae on each side, 26 in total, with a pair of lyrifissures present anterolateral and posterolateral to genital opening, respectively (Fig. <xref ref-type="fig" rid="F3">3G</xref>). <bold><italic>Legs</italic></bold> (Fig. <xref ref-type="fig" rid="F4">4H, I</xref>): generally typical, long, and slender. Fine granulation present on anterodorsal faces of femur IV and patella IV. Femur of leg I 1.45× longer than patella and with two lyrifissures at the base of femur; tarsus 2.00× longer than tibia. Femoropatella of leg IV 3.48–3.70× longer than deep and with one lyrifissure at the base of femur; tibia 5.25–5.67× longer than deep; with basal tactile setae on both tarsal segments: basitarsus 3.44–3.56× longer than deep (TS = 0.25–0.32), telotarsus 8.86–9.14× longer than deep and 2.00× longer than basitarsus (TS = 0.17–0.21). Arolium slightly shorter than the claws, not divided; claws simple. <bold><italic>Dimensions of adult males</italic></bold> (length/breadth or, in the case of the legs, length/depth in mm): body length 2.72–2.78. Pedipalps: trochanter 0.29–0.31/0.21, femur 1.09/0.21, patella 0.55/0.19–0.21, chela 1.59–1.60/0.31–0.33, hand 0.59/0.31–0.33, movable finger length 1.02–1.04. Chelicera 0.68/0.27, movable finger length 0.36–0.38. Carapace 0.56–0.58/0.64–0.67. Leg I: trochanter 0.19–0.20/0.17–0.18, femur 0.55/0.11, patella 0.38/0.09–0.10, tibia 0.31–0.32/0.08, tarsus 0.62–0.64/0.06. Leg IV: trochanter 0.31–0.32/0.18–0.19, femoropatella 0.80–0.85/0.23, tibia 0.63–0.68/0.12, basitarsus 0.31–0.32/0.09, telotarsus 0.62–0.64/0.07.</p><fig id="F2" position="float" orientation="portrait"><object-id xmlns:xlink="http://www.w3.org/1999/xlink" content-type="doi" xlink:type="simple">10.3897/zookeys.1204.111842.figure2</object-id><object-id xmlns:xlink="http://www.w3.org/1999/xlink" content-type="arpha" xlink:type="simple">BF380470-74FD-55E3-8A52-17FAC77ACA3E</object-id><label>Figure 2.</label><caption><p><italic><tp:taxon-name><tp:taxon-name-part taxon-name-part-type="genus" reg="Allochthonius">Allochthonius</tp:taxon-name-part><tp:taxon-name-part taxon-name-part-type="species" reg="hispidus">hispidus</tp:taxon-name-part></tp:taxon-name></italic> sp. nov. <bold>A</bold> holotype male, habitus (dorsal view) <bold>B</bold> paratype female, habitus (dorsal view). Scale bars: 0.50 mm.</p></caption><graphic xmlns:xlink="http://www.w3.org/1999/xlink" xlink:href="zookeys-1204-135_article-111842__-g002.jpg" position="float" orientation="portrait" xlink:type="simple" id="oo_1062044.jpg"><uri content-type="original_file" xlink:type="simple">https://binary.pensoft.net/fig/1062044</uri></graphic></fig><fig id="F3" position="float" orientation="portrait"><object-id xmlns:xlink="http://www.w3.org/1999/xlink" content-type="doi" xlink:type="simple">10.3897/zookeys.1204.111842.figure3</object-id><object-id xmlns:xlink="http://www.w3.org/1999/xlink" content-type="arpha" xlink:type="simple">83E9639F-173D-507F-A47B-8AF3F79CB837</object-id><label>Figure 3.</label><caption><p><italic><tp:taxon-name><tp:taxon-name-part taxon-name-part-type="genus" reg="Allochthonius">Allochthonius</tp:taxon-name-part><tp:taxon-name-part taxon-name-part-type="species" reg="hispidus">hispidus</tp:taxon-name-part></tp:taxon-name></italic> sp. nov. <bold>A</bold> carapace (dorsal view) <bold>B</bold> left chelicera (dorsal view) <bold>C</bold> coxae (ventral view) <bold>D</bold> left chela (lateral view) <bold>E</bold> left pedipalp (minus chela, dorsal view) <bold>F</bold> left chela (dorsal view) <bold>G</bold> male genital area (ventral view) <bold>H</bold> female genital area (ventral view). Scale bars: 0.20 mm (<bold>C–F</bold>); 0.10 mm (<bold>A, B, G, H</bold>).</p></caption><graphic xmlns:xlink="http://www.w3.org/1999/xlink" xlink:href="zookeys-1204-135_article-111842__-g003.jpg" position="float" orientation="portrait" xlink:type="simple" id="oo_1062045.jpg"><uri content-type="original_file" xlink:type="simple">https://binary.pensoft.net/fig/1062045</uri></graphic></fig><fig id="F4" position="float" orientation="portrait"><object-id xmlns:xlink="http://www.w3.org/1999/xlink" content-type="doi" xlink:type="simple">10.3897/zookeys.1204.111842.figure4</object-id><object-id xmlns:xlink="http://www.w3.org/1999/xlink" content-type="arpha" xlink:type="simple">4230A0C2-E013-5FC1-B701-7B7B85707989</object-id><label>Figure 4.</label><caption><p><italic><tp:taxon-name><tp:taxon-name-part taxon-name-part-type="genus" reg="Allochthonius">Allochthonius</tp:taxon-name-part><tp:taxon-name-part taxon-name-part-type="species" reg="hispidus">hispidus</tp:taxon-name-part></tp:taxon-name></italic> sp. nov., holotype male <bold>A</bold> carapace (dorsal view) <bold>B</bold> left chelicera (dorsal view), with details of teeth <bold>C</bold> coxal spines on coxae I (ventral view) <bold>D</bold> rallum <bold>E</bold> left chela (lateral view), with details of trichobothrial pattern <bold>F</bold> left pedipalp (minus chela, dorsal view) <bold>G</bold> left chela (dorsal view) <bold>H</bold> leg I (lateral view) <bold>I</bold> leg IV (lateral view). Scale bars: 0.20 mm.</p></caption><graphic xmlns:xlink="http://www.w3.org/1999/xlink" xlink:href="zookeys-1204-135_article-111842__-g004.jpg" position="float" orientation="portrait" xlink:type="simple" id="oo_1062046.jpg"><uri content-type="original_file" xlink:type="simple">https://binary.pensoft.net/fig/1062046</uri></graphic></fig><p><bold>Adult females</bold> (Figs <xref ref-type="fig" rid="F2">2B</xref>, <xref ref-type="fig" rid="F3">3H</xref>). Mostly same as males but a little larger (i.e. body length is about 1.08× that of males); cheliceral hand of one female with 11 setae; chaetotaxy of coxae: P 3, I 4, II 4–5, III 5, IV 5; tergal chaetotaxy I–XII: 2: 6: 6–8: 10: 10–11: 11–12: 12: 11–12: 8–9: 5: TT: 0; sternal chaetotaxy IV–XII: 15–17: 11–13: 13–14: 13–14: 13: 12–14: 9: 0: 2; anterior genital operculum with eight setae, posterior margin with 15 or 17 marginal setae, 23–25 in total; leg IV with a long tactile seta on both tarsal segments: basitarsus 3.33–3.50× longer than deep (TS = 0.37–0.40), telotarsus 9.57–11.00× longer than deep and 1.91–2.20× longer than basitarsus (TS = 0.20–0.21). Body length 2.44–2.97. Pedipalps: trochanter 0.32–0.37/0.22–0.24 (1.33–1.68×), femur 1.18–1.29/0.23 (5.13–5.61×), patella 0.59–0.60/0.22–0.24 (2.46–2.73×), chela 1.76–1.84/0.34–0.41 (4.49–5.18×), hand 0.64–0.68/0.34–0.41 (1.66–1.88×), movable chelal finger length 1.15–1.20. Chelicera 0.77–0.81/0.32–0.36 (2.25–2.41×), movable finger length 0.42–0.46. Carapace 0.58–0.64/0.72–0.83 (0.77–0.81×). Leg I: trochanter 0.23/0.19 (1.21×), femur 0.56–0.61/0.11–0.12 (4.67–5.55×), patella 0.38–0.39/0.10–0.11 (3.55–3.80×), tibia 0.35/0.07–0.08 (4.38–5.00×), tarsus 0.68–0.69/0.06–0.07 (9.71–11.50×). Leg IV: trochanter 0.33–0.35/0.20 (1.65–1.75×), femoropatella 0.85–0.90/0.25 (3.40–3.60×), tibia 0.68/0.13–0.14 (4.86–5.23×), basitarsus 0.30–0.35/0.09–0.10 (3.33–3.50×), telotarsus 0.66–0.67/0.06–0.07 (9.57–11.00×).</p></tp:treatment-sec><tp:treatment-sec sec-type="distribution" id="SECID0EHSAE"><title>Distribution.</title><p>China (Chongqing).</p></tp:treatment-sec><tp:treatment-sec><!--Section generated to contain objects referenced in tp:taxon-treatment.--><fig id="F1" position="float" orientation="portrait"><object-id xmlns:xlink="http://www.w3.org/1999/xlink" content-type="doi" xlink:type="simple">10.3897/zookeys.1204.111842.figure1</object-id><object-id xmlns:xlink="http://www.w3.org/1999/xlink" content-type="arpha" xlink:type="simple">3B221BDA-94C9-5B86-88BC-E8F917EFD08D</object-id><label>Figure 1.</label><caption><p>Distribution of all <tp:taxon-name><tp:taxon-name-part taxon-name-part-type="family">Pseudotyrannochthoniidae</tp:taxon-name-part></tp:taxon-name> species in China. <bold>1</bold><italic><tp:taxon-name><tp:taxon-name-part taxon-name-part-type="genus" reg="Allochthonius">Allochthonius</tp:taxon-name-part><tp:taxon-name-part taxon-name-part-type="species" reg="liaoningensis">liaoningensis</tp:taxon-name-part></tp:taxon-name></italic> Hu &amp; Zhang, 2012 <bold>2</bold><italic><tp:taxon-name><tp:taxon-name-part taxon-name-part-type="genus" reg="Allochthonius">A.</tp:taxon-name-part><tp:taxon-name-part taxon-name-part-type="species" reg="exornatus">exornatus</tp:taxon-name-part></tp:taxon-name></italic> Gao &amp; Zhang, 2013 <bold>3</bold><italic><tp:taxon-name><tp:taxon-name-part taxon-name-part-type="genus" reg="Allochthonius">A.</tp:taxon-name-part><tp:taxon-name-part taxon-name-part-type="species" reg="wui">wui</tp:taxon-name-part></tp:taxon-name></italic> Hu &amp; Zhang, 2011 <bold>4</bold><italic><tp:taxon-name><tp:taxon-name-part taxon-name-part-type="genus" reg="Allochthonius">A.</tp:taxon-name-part><tp:taxon-name-part taxon-name-part-type="species" reg="jingyuanus">jingyuanus</tp:taxon-name-part></tp:taxon-name></italic> Zhang &amp; Zhang, 2014 <bold>5</bold><italic><tp:taxon-name><tp:taxon-name-part taxon-name-part-type="genus" reg="Allochthonius">A.</tp:taxon-name-part><tp:taxon-name-part taxon-name-part-type="species" reg="brevitus">brevitus</tp:taxon-name-part></tp:taxon-name></italic><bold>6</bold><italic><tp:taxon-name><tp:taxon-name-part taxon-name-part-type="genus" reg="Allochthonius">A.</tp:taxon-name-part><tp:taxon-name-part taxon-name-part-type="species" reg="sichuanensis">sichuanensis</tp:taxon-name-part></tp:taxon-name></italic> (Schawaller, 1995) <bold>7</bold><italic><tp:taxon-name><tp:taxon-name-part taxon-name-part-type="genus" reg="Allochthonius">A.</tp:taxon-name-part><tp:taxon-name-part taxon-name-part-type="species" reg="hispidus">hispidus</tp:taxon-name-part></tp:taxon-name></italic> sp. nov. <bold>8</bold><italic><tp:taxon-name><tp:taxon-name-part taxon-name-part-type="genus" reg="Allochthonius">A.</tp:taxon-name-part><tp:taxon-name-part taxon-name-part-type="species" reg="lini">lini</tp:taxon-name-part></tp:taxon-name></italic> Li, 2023 <bold>9</bold><italic><tp:taxon-name><tp:taxon-name-part taxon-name-part-type="genus" reg="Allochthonius">A.</tp:taxon-name-part><tp:taxon-name-part taxon-name-part-type="species" reg="xuae">xuae</tp:taxon-name-part></tp:taxon-name></italic> Li, 2023 <bold>10</bold><italic><tp:taxon-name><tp:taxon-name-part taxon-name-part-type="genus" reg="Allochthonius">A.</tp:taxon-name-part><tp:taxon-name-part taxon-name-part-type="species" reg="bainiensis">bainiensis</tp:taxon-name-part></tp:taxon-name></italic><bold>11</bold><italic><tp:taxon-name><tp:taxon-name-part taxon-name-part-type="genus" reg="Allochthonius">A.</tp:taxon-name-part><tp:taxon-name-part taxon-name-part-type="species" reg="pandus">pandus</tp:taxon-name-part></tp:taxon-name></italic><bold>12</bold><italic><tp:taxon-name><tp:taxon-name-part taxon-name-part-type="genus" reg="Allochthonius">A.</tp:taxon-name-part><tp:taxon-name-part taxon-name-part-type="species" reg="xinqiaoensis">xinqiaoensis</tp:taxon-name-part></tp:taxon-name></italic><bold>13</bold><italic><tp:taxon-name><tp:taxon-name-part taxon-name-part-type="genus" reg="Allochthonius">A.</tp:taxon-name-part><tp:taxon-name-part taxon-name-part-type="species" reg="fanjingshan">fanjingshan</tp:taxon-name-part></tp:taxon-name></italic> Gao, Zhang &amp; Zhang, 2016 <bold>14</bold><italic><tp:taxon-name><tp:taxon-name-part taxon-name-part-type="genus" reg="Allochthonius">A.</tp:taxon-name-part><tp:taxon-name-part taxon-name-part-type="species" reg="trigonus">trigonus</tp:taxon-name-part></tp:taxon-name></italic> Hu &amp; Zhang, 2011 <bold>15</bold><italic><tp:taxon-name><tp:taxon-name-part taxon-name-part-type="genus" reg="Allochthonius">A.</tp:taxon-name-part><tp:taxon-name-part taxon-name-part-type="species" reg="fuscus">fuscus</tp:taxon-name-part></tp:taxon-name></italic> Hu &amp; Zhang, 2011 <bold>16</bold><italic><tp:taxon-name><tp:taxon-name-part taxon-name-part-type="genus" reg="Centrochthonius">Centrochthonius</tp:taxon-name-part><tp:taxon-name-part taxon-name-part-type="species" reg="kozlovi">kozlovi</tp:taxon-name-part></tp:taxon-name></italic> (Redikorzev, 1918) <bold>17</bold><italic><tp:taxon-name><tp:taxon-name-part taxon-name-part-type="genus" reg="Centrochthonius">C.</tp:taxon-name-part><tp:taxon-name-part taxon-name-part-type="species" reg="cheni">cheni</tp:taxon-name-part></tp:taxon-name></italic> (Gao, Zhang &amp; Zhang, 2016) <bold>18</bold><italic><tp:taxon-name><tp:taxon-name-part taxon-name-part-type="genus" reg="Spelaeochthonius">Spelaeochthonius</tp:taxon-name-part><tp:taxon-name-part taxon-name-part-type="species" reg="huanglaoensis">huanglaoensis</tp:taxon-name-part></tp:taxon-name></italic> sp. nov. <bold>19</bold><italic><tp:taxon-name><tp:taxon-name-part taxon-name-part-type="genus" reg="Spelaeochthonius">S.</tp:taxon-name-part><tp:taxon-name-part taxon-name-part-type="species" reg="tuoliangensis">tuoliangensis</tp:taxon-name-part></tp:taxon-name></italic> sp. nov. <bold>20</bold><italic><tp:taxon-name><tp:taxon-name-part taxon-name-part-type="genus" reg="Spelaeochthonius">S.</tp:taxon-name-part><tp:taxon-name-part taxon-name-part-type="species" reg="yinae">yinae</tp:taxon-name-part></tp:taxon-name></italic><bold>21</bold><italic><tp:taxon-name><tp:taxon-name-part taxon-name-part-type="genus" reg="Spelaeochthonius">S.</tp:taxon-name-part><tp:taxon-name-part taxon-name-part-type="species" reg="wulibeiensis">wulibeiensis</tp:taxon-name-part></tp:taxon-name></italic>.</p></caption><graphic xmlns:xlink="http://www.w3.org/1999/xlink" xlink:href="zookeys-1204-135_article-111842__-g001.jpg" position="float" orientation="portrait" xlink:type="simple" id="oo_1062043.jpg"><uri content-type="original_file" xlink:type="simple">https://binary.pensoft.net/fig/1062043</uri></graphic></fig></tp:treatment-sec></tp:taxon-treatment>
